# Supplementary material for: Dual task walking in healthy aging: Effects of narrow and wide walking paths
Source: PLoS One. 2021 Dec 22;16(12):e0261647. doi: 10.1371/journal.pone.0261647 (PMC8694444; doi:10.1371/journal.pone.0261647)
Supplement: S1 Dataset — (XLSX) [file pone.0261647.s001.xlsx]

## Sheet: Data
PptNumber	Group	Age	Gender	Height(cm)	Weight(kg)	BMI	Cog Prewalk%	CogST	CogNarDT	CogWideDT	Cog DTCN	Cog DTCW	Cog Postwalk%	Speed NST	Speed NDT	Speed WST	Speed WDT	Speed DTCN	Speed DTCW	StrideLength NST	StrideLength NDT	StrideLength WST	Stride Length WDT	StrideLength DTCN	StrideLength DTCW	StepTimes NST	StepTimes NDT	StepTimes WST	StepTimes WDT	StepTimes DTCN	StepTimes DTCW	StepLength NST	StepLength NDT	StepLength WST	StepLength WDT	StepLength DTCN	StepLength DTCW	Width NST	Width NDT	Width WST	Width WDT	Width DTCN	Width DTCW
101	1	22	F	170	76	26.3	64.8	82.4	93.3333	83.3333	-13.2686	-1.13269	100	2.16122	2.37138	2.25681	2.4985	-9.72429	-10.7094	1.73677	1.7327	1.77238	1.73019	-0.234629	-2.38069	294.376	356.812	310.316	322.037	21.2099	3.77716	0.708187	0.766345	0.727435	0.666553	-8.21218	8.36941	0.0469519	0.0764711	0.0623483	0.0689775	-62.8711	-10.6325
102	1	25	F	160	91	35.5	96	98	97.3333	78	0.680272	20.4082	100	1.92325	1.8451	1.91219	1.76944	4.06318	7.46527	2.04866	1.98545	2.02228	1.99222	-3.08548	-1.48618	298.571	378.929	328.095	298.095	26.9139	-9.14369	0.701646	0.628827	0.595197	0.647846	10.3784	-8.84561	0.0423017	0.0368793	0.047065	0.0337014	12.8185	28.3939
103	1	25	M	182	79	23.5	79	84.5	96.6667	55.6667	-14.3984	34.1223	90	2.73074	2.50276	2.6372	2.4646	8.34858	6.54483	1.52939	1.39719	2.09886	1.47961	-8.64386	-29.5044	502.436	531.923	536.667	293.611	5.86884	-45.2899	0.545396	0.507824	0.727435	0.518636	6.88901	28.7034	0.112663	0.117967	0.0444286	0.108183	-4.70788	-143.498
104	1	21	M	180	77	23.8	92	96	100	100	-4.16667	-4.16667	100	2.11843	2.09762	2.05556	2.12636	0.982464	-3.44452	1.63536	1.42566	1.4898	1.60682	-12.8228	7.85457	353.333	335.546	351.111	355.926	-5.03404	1.37131	0.677561		0.652619	0.608429	10.6692	6.7712	0.0363265		0.036931	0.0474829	2.2465	-28.5719
105	1	29	M	177	74	23.6	83.3	87.45	74.8667	94.4333	14.3892	-7.98552	91.6	2.20294	2.14992	2.10664	1.9944	2.40661	5.32798	2.36421	2.24591	1.91679	1.90843	-5.00378	-0.436117	477.167	476.5	477.75	474.167	-0.139714	-0.750044	0.796195	0.729649	0.780352	0.773453	8.35797	0.88415	0.0591317	0.0544142	0.0582239	0.0484298	7.97788	16.8215
106	1	27	M	177	75	23.9	91.6	95.8	50	80.5333	47.8079	15.936	100	2.5705	1.82581	1.81734	2.21016	28.9705	-21.6153	1.41496	1.39504	1.65728	1.38043	-1.40763	-16.7051	310.208	311.771	312.708	448.125	0.503694	43.3045	0.431183	0.468708	0.602279	0.465833	-8.70278	22.655	0.0754899	0.066121	0.0417116	0.0709462	12.4108	-70.0873
107	1	32	M	170	80	27.7	91.6	95.8	100	100	-4.38413	-4.38413	100	2.51159	2.52091	2.43652	2.30971	-0.371431	5.20444	1.80931	1.53762	1.5683	1.64483	-15.0162	4.88013	309.468	281.905	283.81	246.273	-8.90659	-13.2261	0.596646	0.684775	0.485263	0.574861	-14.7707	-18.4638	0.0469261	0.0502292	0.0585729	0.0460424	-7.03908	21.393
108	1	27	F	170	61	21.1	87.3	85.65	74.9667	97.2	12.4732	-13.4851	84	2.07891	1.99488	1.97921	2.05539	4.04174	-3.84894	1.77227	1.84977	1.67117	1.63254	4.37315	-2.31149	353.684	461.159	461.304	415.417	30.3873	-9.94738	0.58042	0.503132	0.526226	0.497219	13.3158	5.51227	0.120131	0.0412998	0.0634732	0.15562	65.6209	-145.175
109	1	29	F	167	63	22.6	91.7	91.65	97.2	83.3	-6.05565	9.11075	91.6	1.92836	2.13543	1.9251	1.32515	-10.7381	31.1645	2.00812	2.15647	1.8358	1.68114	7.38751	-8.42437	382.698	321.719	428.75	458.095	-15.9341	6.84437	0.725356	0.658848	0.635801	0.712437	9.16905	-12.0533	0.0331792	0.0541626	0.0578644	0.0378175	-63.2428	34.6446
110	1	28	F	172	76	25.7	80.5	88.85	74.9667	74.9667	15.6256	15.6256	97.2	2.31957	2.64985	2.67154	2.62862	-14.2391	1.60675	1.77503	2.00501	1.98984	2.36545	12.9562	18.8762	301.795	339.006	544.062		12.3301	7.74379	0.803538	0.743748	0.828964	0.832119	7.44079	-0.38064	0.030013	0.0580671		0.0487892	-93.4733
111	1	21	M	185	101	29.6	66.7	80.55	83.3	83.3	-3.41403	-3.41403	94.4	2.1172	2.082	2.05693	1.93501	1.66253	5.92769	1.36015	1.32278		1.01311	-2.74763		321.538	317.667	338.667	298.75	-1.20415	-11.7864	0.630023	0.526577	0.598622	0.5255	16.4195	12.215	0.0461274	0.0371772	0.0436842	0.0515974	19.4033	-18.1145
112	1	18	F	165	58	21.3	87.5	89.55	77.7333	97.2	13.1956	-8.54271	91.6	1.8827	2.02677	1.8827	1.94972	-7.65258	-3.55973	1.76943	1.30858	2.05556	1.53516	-26.0451	-25.3166	310	321.154	345.44	314.778	3.59801	-8.87616	0.745532	0.585965	0.73469	0.593963	21.4031	19.1545	0.031747	0.0356522	0.0448448	0.0355997	-12.3009	20.6159
113	1	34	F	167	55	19.7	65.6	60.6	94.4	88.8333	-55.7756	-46.5897	55.6	1.60772	1.57506	1.50959	1.64512	2.03092	-8.97775	1.77038	1.50432	1.74742	1.46225	-15.0281	-16.3193	351.944	540.261	363.718	630.471	53.5076	73.3405	0.615066	0.613479	0.680771	0.637123	0.25807	6.41158	0.0478032	0.0317182	0.0447517	0.0343476	33.6483	23.2486
114	1	19	F	170	61	21.1	91.6	94.4	50	55.5333	47.0339	41.1723	97.2	2.11539	2.06316	2.0726	1.71783	2.46931	17.1173	1.42677	1.55204	1.56294	1.36634	8.78005	-12.579	355.426	303.564	310	302.857	-14.5915	-2.30415	0.598814	0.626112	0.585374	0.485036	-4.55878	17.1408	0.0267603	0.0542325	0.041602	0.0469458	-102.66	-12.8452
115	1	18	F	170	54	18.7	87.5	89.55	75	55.5667	16.2479	37.949	91.6	1.46541	1.42466	1.3655	1.6196	2.78073	-18.609	1.56261	1.72659	1.64152	1.35062	10.4936	-17.7211	364.667	485.926	400.667	572.449	33.2521	42.874	0.53571	0.667514	0.588379	0.497146	-24.6037	15.5058	0.0484256	0.0222614	0.0432515	0.0442062	54.0298	-2.2073
116	1	33	F	160	77	30.1	91.7	88.85	86.1	77.7333	3.0951	12.5117	86	1.89934	2.00763	2.01244	2.00914	-5.70144	0.163664	1.33645	1.68736	1.66366	1.01789	26.2571	-38.8164	300.526	295.943	314.048	328.646	-1.5251	4.64841	0.494278	0.404876	0.4972	0.562648	18.0875	-13.1633	0.0373592	0.0389104	0.0310407	0.0643239	-4.15235	-107.224
117	1	18	M	170	76	26.3	77.7	83.25	91.6333	91.6	-10.0701	-10.03	88.8	1.63879	1.51092	1.59088	1.46578	7.80318	7.86367	1.43189	1.16417	1.38227	1.22198	-18.697	-11.5962	302.083	389.529	299.242	313.939	28.9474	4.91139	0.509517	0.39471	0.408184	0.432776	22.5324	-6.0248	0.0767322	0.0602983	0.108928	0.131331	21.4173	-20.5667
118	1	19	F	167	54	19.4	94.43	90.265	86.0667	80.5	4.65112	10.8181	86.1	2.30986	2.26885	1.7491	1.69347	1.77526	3.18075	1.6945	1.42623	1.70784	1.54618	-15.8318	-9.46607	358	291.691	304.118	291.765	-18.522	-4.0619	0.596357	0.61333	0.605197	0.427553	-2.8462	29.3531	0.0608567	0.0661647	0.0661448	0.0509652	-8.72212	22.949
120	1	29	M	172	85	28.7	77.1	59.4	33.3333	36	43.8833	39.3939	41.7	1.59737	0.974474	1.69892	1.15827	38.995	31.8233	1.35196	1.26952	1.39865	1.15025	-6.09749	-17.7603	381.5	308.357	380.167	332.397	-19.1725	-12.5655	0.537633	0.331362	0.492796	0.326954	38.3665	33.6533	0.0459051	0.0759591	0.049524	0.0648171	-65.4697	-30.8801
201	2	65	M	172	83	28.1	62.6	78.5	94.4	83.4	-20.2548	-6.24204	94.4	2.17556	1.98388	2.11665	1.89837	8.81036	10.3123	1.71059	1.94305	1.61081	1.7111	13.5899	6.22603	298.125	303.148	293.333	295.278	1.68491	0.662879	0.615371	0.657109	0.503661	0.6145	-6.78266	-22.0069	0.0859152	0.0541023	0.0854443	0.103129	37.0283	-20.6971
202	2	67	M	172	68	23	95.8	72.9	58	47.2	20.439	35.2538	50	2.73074	2.43664	2.6372	2.56888	10.7699	2.59074	2.09527	2.10282	2.16873	2.00602	0.360127	-7.50257	345.741	311.202	269.75	293.611	-9.98985	8.84564	0.568098	0.498558	0.538791	0.52184	12.2409	3.14616	0.0480685	0.0452315	0.0444286	0.0433438	5.90185	2.44176
203	2	80	F	167	61	21.9	91.6	91.6	55.4	94.4	39.5197	-3.05677	91.6	2.57702	2.35395	2.49899	2.41046	8.65609	3.54239	2.81347	1.75933	1.07159	1.49343	-37.4677	39.3654	323.393	527.6	293.922	529.308	63.1452	80.0847	0.923294	0.679743	0.486447	0.57986	26.3785	-19.203	0.0498196	0.0718597	0.111977	0.0447811	-44.2397	60.0088
204	2	69	F	172	77	26	83.3	66.65	44.4333	86.0667	33.3333	-29.1323	50	2.36419	2.38397	2.23092	2.21358	-0.83672	0.777643	2.02963		1.8114	1.61612	-100	-10.7808		512.516	260	501.25		92.7885	0.61977		0.546845	0.582713	10.6692	-6.55919	0.0507775		0.0412626	0.0495528	2.2465	-20.0913
205	2	65	F	167	82	29.4	88.8	94.4	44.4333	66.6333	52.9308	29.4138	100	2.83954	2.8049	2.55442	2.61183	1.21985	-2.24754	2.45235	2.02318	2.36391	2.27841	-17.5002	-3.61696	328.542	449.3	443	464.833	36.7559	4.92852	0.800778	0.718417	0.7941	0.753818	10.2852	5.07268	0.0702836	0.0613061	0.0696796	0.0749958	12.7733	-7.62944
206	2	82	F	162	70	26.7	87.5	89.55	55.5333	38.8667	37.9862	56.5978	91.6	2.13792	2.18915	1.43003	1.09471	-2.39597	23.4485	1.7111	0.779914	1.3162	1.58957	-54.4202	20.7697	385.556	291.898	360.185	294	-24.2915	-18.3753	0.53315	0.383177	0.461861	0.452831	28.1296	1.95521	0.101935	0.0735073	0.0842761	0.0688985	27.8881	18.2467
207	2	66	F	162	52	19.8	75	86.15	91.6333	88.8667	-6.36487	-3.15341	97.3	2.73146	2.59376	2.37011	2.4092	5.04102	-1.64914	2.18831	1.71698	1.78005	2.13669	-21.5386	20.0352	448.125	348.922	298.824	260.392	-22.1374	-12.8609	0.673567	0.500829	0.731521	0.489636	25.6452	33.066	0.0485564	0.0497138	0.0716682	0.0609004	-2.38356	15.0246
208	2	66	F	190	76	21.1	91.7	95.85	83.2	97.2	13.1977	-1.40845	100	1.99833	1.54029	1.90556	1.49466	22.9211	21.5632	1.60964	1.42368	1.80792	1.48669	-11.5532	-17.7679	386.364	315.869	400.417	321.66	-18.2458	-19.6686	0.670162	0.591061	0.653613	0.55273	11.8032	15.4346	0.0355633	0.0257581	0.0548443	0.030993	27.5712	43.4892
209	2	71	M	172	69	23.3	70.8	85.4	88.8667	80.5333	-4.05933	5.69867	100	3.15861	3.03879	3.14571	3.24217	3.79321	-3.06667	2.31277	2.02786	2.30865	2.11154	-12.3188	-8.53767				0.00624523			0.725227	0.511119	0.725094	0.665526	29.5229	8.21521	0.0535979	0.0369246	0.0536664	0.063179	31.1081	-17.7253
210	2	66	F	154	63	26.6	87.5	84	75	77.7667	10.7143	7.42063	80.5	1.85365	1.72972	1.70542	1.73947	6.68547	-1.99643	1.20225		1.34622	1.02914	-100	-23.5533		310.4	282.519	307.738		8.9267	0.559019		0.408087	0.388795	10.6692	4.7273	0.0247582		0.0404537	0.0558547	2.2465	-38.0707
211	2	66	F	167	63	22.6	69.2	80.4	86.0667	97.2	-7.04809	-20.8955	91.6	2.50271	2.56865	2.36664	2.39213	-2.63478	-1.07714	1.73174	1.52063	1.81368	1.67598	-12.1908	-7.59214	262.978	294.868	328.636	321.742	12.1267	-2.09774	0.562951	0.529507	0.58336	0.529084	5.94086	9.30403	0.058397	0.0703557	0.0818757	0.0907045	-20.4783	-10.7832
212	2	66	F	165	69	26.4	79.1	89.55	88.8333	91.6	0.800298	-2.28922	100	1.58187	1.46892	2.04473	1.69477	7.14063	17.1149	1.54353	1.24657	1.64035	1.7615	-19.2387	7.38552	336.833	346.255	468.431	348.515	2.7971	-25.5996	0.614414	0.65157	0.637738	0.608611	-6.04738	4.56728	0.0385752	0.0395262	0.0528925	0.062814	-2.46523	-18.7578
213	2	68	F	167	81	29	45.85	46.525	36.0667	49.9667	22.479	-7.39746	47.2	1.56829	1.63942	0.489203	0.579721	-4.53575	-18.5031	1.59155	1.03799	1.56719	1.56834	-34.7812	0.0730983	566.865	717.115	686.743	335	26.5054	-51.219	0.518609	0.370034	0.535841	0.438737	28.6487	18.1219	0.0507683	0.0350227	0.0623914	0.0621446	31.0146	0.395663
214	2	76	F	167	54	19.4	63.5	81.75	92.2	95.5333	-12.7829	-16.8603	100	2.60472	2.64529	2.13059	1.91237	-1.55753	10.2425	1.71553	1.36321	1.73669	1.50782	-20.5371	-13.1782	354.615	511.771	308.523	428.2	44.3172	38.7904	0.673262	0.571925	0.603503	0.605204	15.0516	-0.281751	0.0487963	0.0545774	0.0694065	0.0571849	-11.8475	17.6087
215	2	67	F	160	63	24.6	63.9	56.95	41.6333	55.5	26.8949	2.54609	50							1.34284	1.52263	1.75623	1.67727	13.3888	-4.49653	262.413	474.688	283.889	265.987	80.8936	-6.306	0.500755	0.639476	0.624098	0.554403	-27.7022	11.1674	0.0677128	0.036804	0.0674645	0.0652637	45.6468	3.26203
216	2	69	F	157	74	30	86.1	83.3	77.7667	86.1	6.64266	-3.36134	80.5	1.89143	1.76507	2.00947		6.6806	4.39984	1.50787	1.1731	1.57546	1.42936	-22.2012	-9.2731	231.765	287.188	275.263	279.737	23.9135	1.62524	0.587037	0.412793	0.586108	0.471471	29.6819	19.559	0.034398	0.0285941	0.0338901	0.0392228	16.8729	-15.7353
217	2	65	F	162	51	19.4	83.3	72.05	41.6333	58.3	42.2161	19.084	60.8	2.01365	0.892193	1.87578	1.78104	55.6928	5.05069	1.82591	1.1731	1.90955	1.65183	-35.7527	-13.496	350	338.807	306.144	479	-3.19787	56.4624	0.68896	0.412793	0.625878	0.61205	40.0846	2.20939	0.0430346	0.0285941	0.0325231	0.0484415	33.5557	-48.9447
218	2	71	F	167	56	20.1	76.25	88.125	88.8667	94.4333	-0.841608	-7.15839	100	1.92834	0.829039	1.86058	1.20442	57.0076	35.2663	1.67598	1.58496	1.85823	1.72796	-5.43086	-7.01079	331.667	303.619	310.556	468.704	-8.4565	50.9243	0.615661	0.425118	0.691407	0.553785	30.9493	19.9046	0.029671	0.0332334	0.0538459	0.0759142	-12.0064	-40.9842
